# Supplementary material for: Identification and Functional Verification of the Glycosyltransferase Gene Family Involved in Flavonoid Synthesis in Rubus chingii Hu
Source: Plants (Basel). 2024 May 16;13(10):1390. doi: 10.3390/plants13101390 (PMC11125054; doi:10.3390/plants13101390)
Supplement: Supplementary file 1 [file plants-13-01390-s001.zip]

Archive with 2 entries (2 files):
- Supplementary files (Fig S1-9).pdf
- Supplementary files (Table S1-7).xlsx
